# Supplementary material for: Identification and Molecular Characterization of RWP-RK Transcription Factors in Soybean
Source: Genes (Basel). 2023 Jan 31;14(2):369. doi: 10.3390/genes14020369 (PMC9956977; doi:10.3390/genes14020369)
Supplement: Supplementary file 1 [file genes-14-00369-s001.zip]

Archive with 1 entries (1 files):
- genes-2153826-supplementary.pdf
